# Supplementary material for: Clinical Validity of NETest2.0® in Surveillance of Neuroendocrine Tumor Patients: Evidence from a NET Registry Study (NCT02270567)
Source: Cancers (Basel). 2026 May 1;18(9):1457. doi: 10.3390/cancers18091457 (PMC13163055; doi:10.3390/cancers18091457)
Supplement: Supplementary file 1 [file cancers-18-01457-s001.zip]

Archive with 1 entries (1 files):
- cancers-4273958-supplementary.pdf
